# Supplementary material for: Extensive Countrywide Field Investigation of Somatic Cell Counts and Total Bacterial Counts in Bulk-Tank Raw Milk in Sheep Flocks in Greece
Source: Foods. 2021 Jan 28;10(2):268. doi: 10.3390/foods10020268 (PMC7911129; doi:10.3390/foods10020268)
Supplement: Supplementary file 1 [file foods-10-00268-s001.zip]

Archive with 1 entries (1 files):
- foods-1066660-supplementary.pdf
